# Supplementary material for: Valorization of Winemaking By-Products: White and Red Grape Seed Oils Improve Glucose Consumption and Uptake In Vitro
Source: Molecules. 2025 Apr 26;30(9):1933. doi: 10.3390/molecules30091933 (PMC12073708; doi:10.3390/molecules30091933)
Supplement: Supplementary file 1 [file molecules-30-01933-s001.zip]

Archive with 1 entries (1 files):
- molecules-3577156-supplementary.pdf
